# Supplementary material for: Differential Regulation of the STING Pathway in Human Papillomavirus–Positive and -Negative Head and Neck Cancers
Source: Cancer Res Commun. 2024 Jan 16;4(1):118–33. doi: 10.1158/2767-9764.CRC-23-0299 (PMC10793589; doi:10.1158/2767-9764.CRC-23-0299)
Supplement: Supplementary Data — Differentially expressed genes between HPV- and HPV+ HNSCC cell lines using DeSeq2 analysis of RNA-seq data. [file crc-23-0299-s14.xlsx]

## Sheet: Sheet1
Data S1. Differentially expressed genes between HPV- and HPV+ HNSCC cell lines using DeSeq2 analysis of RNA-seq data. Genes were differentially expressed with adjusted p-value < 0.01 and log2FoldChange +/- 1. Ensembl gene ID, gene name, adusted p-values and log2FoldChange provided for each significantly differentially expressed gene. Genes were sorted by log2FoldChange (postive value = upregulate…
Ensembl gene ID	Gene name	padj	log2FoldChange
ENSG00000227507	LTB	1.20717e-13	6.95497
ENSG00000163739	CXCL1	4.94133e-07	6.44471
ENSG00000003436	TFPI	6.66941e-06	6.10232
ENSG00000180353	HCLS1	9.85336e-07	5.97956
ENSG00000163661	PTX3	5.23172e-05	5.88735
ENSG00000137959	IFI44L	0.00093212	5.48844
ENSG00000144810	COL8A1	1.0502e-07	5.43287
ENSG00000162654	GBP4	3.78412e-07	4.91869
ENSG00000137745	MMP13	3.31078e-10	4.76367
ENSG00000183486	MX2	0.000986978	4.58504
ENSG00000134321	RSAD2	0.00320768	4.08847
ENSG00000117228	GBP1	0.00218689	3.98619
ENSG00000211448	DIO2	3.98584e-07	3.88845
ENSG00000134326	CMPK2	0.00268215	3.85445
ENSG00000204525	HLA-C	2.28096e-15	3.79269
ENSG00000163734	CXCL3	0.0082359	3.72251
ENSG00000182326	C1S	4.5764e-05	3.60783
ENSG00000162645	GBP2	0.00156632	3.496
ENSG00000169429	CXCL8	0.000724237	3.41377
ENSG00000113083	LOX	0.00037291	3.34505
ENSG00000187957	DNER	3.64022e-05	3.26108
ENSG00000255248	MIR100HG	0.000266395	3.11556
ENSG00000089127	OAS1	0.00267263	3.06391
ENSG00000181381	DDX60L	4.68715e-05	2.99053
ENSG00000108821	COL1A1	0.00181637	2.97943
ENSG00000166920	C15orf48	0.00333779	2.97044
ENSG00000067066	SP100	3.92798e-08	2.96259
ENSG00000131378	RFTN1	0.00181637	2.84091
ENSG00000133106	EPSTI1	0.00196077	2.83722
ENSG00000135480	KRT7	1.62105e-05	2.80563
ENSG00000135899	SP110	3.50495e-07	2.75823
ENSG00000115267	IFIH1	0.000173037	2.70534
ENSG00000174136	RGMB	3.20951e-05	2.63842
ENSG00000198910	L1CAM	0.00545014	2.62332
ENSG00000184979	USP18	0.000598365	2.59938
ENSG00000102038	SMARCA1	2.86952e-06	2.55719
ENSG00000153071	DAB2	5.00668e-05	2.52039
ENSG00000162614	NEXN	0.000666749	2.47255
ENSG00000085733	CTTN	1.0502e-07	2.45305
ENSG00000168779	SHOX2	5.09523e-05	2.43609
ENSG00000134954	ETS1	8.25862e-05	2.38215
ENSG00000198682	PAPSS2	0.000573744	2.30368
ENSG00000240914	NA	0.00871884	2.2564
ENSG00000134013	LOXL2	1.12678e-08	2.20477
ENSG00000285756	LOC389906	4.12708e-05	2.20226
ENSG00000115415	STAT1	0.000281004	2.16518
ENSG00000159403	C1R	0.000816486	2.15003
ENSG00000131626	PPFIA1	1.66856e-06	2.1414
ENSG00000163430	FSTL1	0.000176902	2.12364
ENSG00000106366	SERPINE1	0.00827071	2.12025
ENSG00000163347	CLDN1	6.60497e-06	2.09586
ENSG00000184232	OAF	6.92492e-06	2.06307
ENSG00000175592	FOSL1	3.39302e-11	2.04661
ENSG00000173821	RNF213	0.00089466	1.99065
ENSG00000185404	SP140L	1.73394e-08	1.95693
ENSG00000173193	PARP14	0.00407861	1.91971
ENSG00000067798	NAV3	0.00343455	1.9038
ENSG00000112096	SOD2	0.000194963	1.89019
ENSG00000197520	FAM177B	0.00375682	1.87934
ENSG00000159217	IGF2BP1	0.00977788	1.86765
ENSG00000184014	DENND5A	0.000426564	1.85326
ENSG00000176105	YES1	5.9513e-11	1.85279
ENSG00000144959	NCEH1	2.73045e-12	1.82783
ENSG00000206418	RAB12	9.80456e-05	1.82582
ENSG00000125354	SEPTIN6	5.11127e-05	1.82281
ENSG00000101347	SAMHD1	0.00525433	1.76354
ENSG00000068079	IFI35	0.00902049	1.76158
ENSG00000008311	AASS	0.00196952	1.76025
ENSG00000050344	NFE2L3	0.00414444	1.75107
ENSG00000149716	LTO1	0.00101628	1.74095
ENSG00000138496	PARP9	0.00080022	1.74048
ENSG00000101596	SMCHD1	5.41982e-10	1.73684
ENSG00000101745	ANKRD12	2.71521e-08	1.73132
ENSG00000101558	VAPA	1.47578e-06	1.73047
ENSG00000173465	ZNRD2	2.31301e-07	1.71995
ENSG00000101608	MYL12A	0.000241339	1.68618
ENSG00000002549	LAP3	0.000683715	1.66261
ENSG00000180801	ARSJ	1.08142e-05	1.66221
ENSG00000137752	CASP1	0.00317605	1.65814
ENSG00000110092	CCND1	3.98838e-06	1.64862
ENSG00000170456	DENND5B	0.00985056	1.63501
ENSG00000168386	FILIP1L	0.0063708	1.61353
ENSG00000167034	NKX3-1	1.66856e-06	1.60133
ENSG00000168502	MTCL1	0.00666461	1.59892
ENSG00000166073	GPR176	0.000630892	1.5949
ENSG00000168461	RAB31	0.00804801	1.58787
ENSG00000177606	JUN	0.00218485	1.57006
ENSG00000185697	MYBL1	0.000283838	1.56578
ENSG00000132256	TRIM5	0.00638414	1.56321
ENSG00000146376	ARHGAP18	2.02215e-08	1.56256
ENSG00000168404	MLKL	0.00215806	1.56176
ENSG00000124575	H1-3	0.00613401	1.56004
ENSG00000156804	FBXO32	0.00693336	1.55319
ENSG00000198363	ASPH	3.96147e-09	1.55178
ENSG00000173744	AGFG1	3.71852e-09	1.54981
ENSG00000157349	DDX19B	1.33088e-05	1.53864
ENSG00000163512	AZI2	0.000140389	1.53303
ENSG00000147650	LRP12	0.000210168	1.52144
ENSG00000179241	LDLRAD3	0.000237391	1.52137
ENSG00000112186	CAP2	0.00504943	1.51825
ENSG00000110660	SLC35F2	6.47793e-08	1.51047
ENSG00000122591	HYCC1	0.000303349	1.49756
ENSG00000177192	PUS1	5.7393e-07	1.49305
ENSG00000188313	PLSCR1	0.00798203	1.49301
ENSG00000234297	NA	1.38072e-06	1.48901
ENSG00000229503	RPL21P37	0.00237918	1.48491
ENSG00000239797	RPL21P39	0.00161387	1.47995
ENSG00000120158	RCL1	0.000174395	1.47709
ENSG00000122643	NT5C3A	0.000150029	1.47666
ENSG00000137309	HMGA1	2.67901e-08	1.47511
ENSG00000179431	FJX1	0.000174395	1.46772
ENSG00000068366	ACSL4	2.49455e-05	1.46289
ENSG00000159128	IFNGR2	0.00886657	1.46213
ENSG00000171488	LRRC8C	8.07967e-05	1.46139
ENSG00000154845	PPP4R1	0.000603884	1.45976
ENSG00000103187	COTL1	4.46594e-05	1.44623
ENSG00000184898	RBM43	0.000241699	1.44589
ENSG00000131876	SNRPA1	0.00303767	1.44582
ENSG00000123094	RASSF8	0.000430763	1.43888
ENSG00000254986	DPP3	0.000152843	1.43634
ENSG00000106785	TRIM14	1.10837e-07	1.4274
ENSG00000039560	RAI14	0.00330773	1.42081
ENSG00000214485	RPL7P1	0.00413171	1.41674
ENSG00000244363	RPL7P23	0.00234305	1.41597
ENSG00000152601	MBNL1	5.9513e-11	1.41213
ENSG00000163840	DTX3L	0.00950923	1.40955
ENSG00000135686	KLHL36	2.07484e-07	1.40872
ENSG00000137970	RPL7P9	0.00609895	1.3917
ENSG00000108854	SMURF2	0.00795673	1.38727
ENSG00000186951	PPARA	0.000375794	1.38498
ENSG00000141101	NOB1	0.00262541	1.38185
ENSG00000017797	RALBP1	4.81641e-05	1.37812
ENSG00000254598	CSNK2A3	0.00212938	1.37357
ENSG00000164975	SNAPC3	0.000412343	1.36965
ENSG00000144895	EIF2A	2.8485e-11	1.35925
ENSG00000180957	PITPNB	0.00270899	1.35464
ENSG00000090060	PAPOLA	3.57046e-05	1.35337
ENSG00000137478	FCHSD2	0.000979483	1.35159
ENSG00000165959	CLMN	0.000103015	1.35059
ENSG00000134265	NAPG	1.73292e-05	1.3484
ENSG00000159692	CTBP1	0.00585127	1.3405
ENSG00000166068	SPRED1	0.00025286	1.31528
ENSG00000154237	LRRK1	0.00930633	1.31449
ENSG00000153827	TRIP12	2.82899e-05	1.31357
ENSG00000151835	SACS	0.00023983	1.31272
ENSG00000186416	NKRF	1.23492e-07	1.30771
ENSG00000035928	RFC1	1.96565e-12	1.30553
ENSG00000065882	TBC1D1	7.31387e-07	1.30306
ENSG00000059758	CDK17	0.000264793	1.29467
ENSG00000109814	UGDH	1.09418e-05	1.28624
ENSG00000131873	CHSY1	0.000795667	1.2757
ENSG00000156697	UTP14A	2.91995e-06	1.27414
ENSG00000171723	GPHN	3.48343e-05	1.26886
ENSG00000277406	NA	0.00647583	1.26452
ENSG00000138035	PNPT1	1.70219e-07	1.25
ENSG00000175467	SART1	1.23016e-10	1.24921
ENSG00000153560	UBP1	9.91069e-08	1.24422
ENSG00000242951	NA	0.00423481	1.24348
ENSG00000166848	TERF2IP	3.0811e-09	1.23973
ENSG00000141385	AFG3L2	5.22476e-05	1.23781
ENSG00000243071	RPL21P98	0.00951816	1.22695
ENSG00000238103	RPL9P7	0.000622218	1.22624
ENSG00000146232	NFKBIE	1.10499e-08	1.22605
ENSG00000137760	ALKBH8	0.00577305	1.22327
ENSG00000145220	LYAR	0.000289006	1.22114
ENSG00000072756	TRNT1	4.23926e-05	1.22055
ENSG00000179010	MRFAP1	1.50325e-05	1.21482
ENSG00000140632	GLYR1	1.19183e-09	1.2143
ENSG00000033867	SLC4A7	6.57803e-06	1.21405
ENSG00000138246	DNAJC13	1.41204e-05	1.21201
ENSG00000015475	BID	0.000995955	1.21123
ENSG00000178177	LCORL	0.000522895	1.20948
ENSG00000221869	CEBPD	0.00193892	1.20514
ENSG00000107815	TWNK	8.25862e-05	1.20217
ENSG00000141580	WDR45B	0.00215806	1.20017
ENSG00000109685	NSD2	3.37687e-06	1.19183
ENSG00000206560	ANKRD28	0.00345901	1.19156
ENSG00000110075	PPP6R3	5.43262e-09	1.18356
ENSG00000133731	IMPA1	0.00779585	1.17318
ENSG00000113739	STC2	0.00996337	1.17318
ENSG00000265808	SEC22B	0.0088581	1.16405
ENSG00000104320	NBN	4.49746e-10	1.16349
ENSG00000147454	SLC25A37	0.000497802	1.16279
ENSG00000141753	IGFBP4	0.00871884	1.15437
ENSG00000108179	PPIF	0.000918747	1.15412
ENSG00000143702	CEP170	0.00189247	1.15174
ENSG00000196369	SRGAP2B	0.00784852	1.15069
ENSG00000151806	GUF1	2.1545e-06	1.14974
ENSG00000110057	UNC93B1	0.000198826	1.14609
ENSG00000156508	EEF1A1	0.000285224	1.14574
ENSG00000050820	BCAR1	0.00298198	1.14232
ENSG00000163938	GNL3	5.46911e-09	1.1401
ENSG00000166822	TMEM170A	3.16706e-05	1.13669
ENSG00000213445	SIPA1	0.000729806	1.12974
ENSG00000119900	OGFRL1	0.000517346	1.12897
ENSG00000134363	FST	0.00710217	1.12691
ENSG00000230409	NA	0.000724237	1.12664
ENSG00000211456	SACM1L	0.00877889	1.12627
ENSG00000196639	HRH1	0.00105026	1.12504
ENSG00000171316	CHD7	4.16523e-05	1.12259
ENSG00000130147	SH3BP4	0.00121491	1.1204
ENSG00000257884	NA	0.00123023	1.11959
ENSG00000104635	SLC39A14	0.000832343	1.11878
ENSG00000166197	NOLC1	1.34232e-06	1.11717
ENSG00000073712	FERMT2	0.00507155	1.11201
ENSG00000139146	SINHCAF	0.00582838	1.10626
ENSG00000228053	RPL21P87	0.00012262	1.10369
ENSG00000118680	MYL12B	5.39167e-07	1.1009
ENSG00000229605	RPL21P93	9.02829e-05	1.09986
ENSG00000115419	GLS	0.000500625	1.09588
ENSG00000157077	ZFYVE9	2.48298e-05	1.09212
ENSG00000245205	EEF1A1P4	0.00403114	1.09121
ENSG00000103194	USP10	9.85336e-07	1.08977
ENSG00000186660	ZFP91	5.11059e-07	1.08534
ENSG00000187735	TCEA1	0.00229463	1.08438
ENSG00000108064	TFAM	0.000158293	1.08374
ENSG00000173145	NOC3L	0.000552697	1.08295
ENSG00000079134	THOC1	0.000749147	1.08176
ENSG00000257175	NA	0.00389603	1.08105
ENSG00000140950	MEAK7	0.00157034	1.08101
ENSG00000215268	NA	0.00381865	1.07847
ENSG00000253919	NA	0.00926179	1.07821
ENSG00000115966	ATF2	0.000195921	1.07815
ENSG00000128791	TWSG1	0.00642086	1.07616
ENSG00000242405	RPL21P100	8.40243e-05	1.07534
ENSG00000171943	SRGAP2C	0.00854058	1.07504
ENSG00000139154	AEBP2	0.000367799	1.07361
ENSG00000134987	WDR36	0.000145243	1.07323
ENSG00000153936	HS2ST1	0.00525433	1.06829
ENSG00000170791	CHCHD7	4.01786e-05	1.06563
ENSG00000144674	GOLGA4	3.60627e-18	1.06338
ENSG00000039523	RIPOR1	0.00071512	1.06334
ENSG00000165934	CPSF2	0.000391067	1.06214
ENSG00000243181	RPL21P80	7.53653e-05	1.0602
ENSG00000131871	SELENOS	0.000902705	1.05964
ENSG00000240674	RPL21P51	8.46859e-05	1.05917
ENSG00000205339	IPO7	1.07649e-05	1.05856
ENSG00000240898	RPL21P125	9.00584e-05	1.0585
ENSG00000235670	RPL21P40	7.75594e-05	1.05828
ENSG00000228781	RPL21P84	6.75088e-05	1.05822
ENSG00000085415	SEH1L	7.17736e-05	1.05776
ENSG00000103091	WDR59	0.000167342	1.0549
ENSG00000240828	RPL21P4	0.000470864	1.05099
ENSG00000225922	RPL21P92	7.67346e-05	1.05057
ENSG00000181019	NQO1	3.99273e-05	1.04997
ENSG00000204856	FAM216A	0.000995955	1.04838
ENSG00000227008	NA	0.00985429	1.04828
ENSG00000061794	MRPS35	0.00187756	1.04486
ENSG00000254612	DNAJB6P1	0.00588481	1.0409
ENSG00000175354	PTPN2	3.72573e-05	1.04073
ENSG00000111196	MAGOHB	1.29681e-05	1.04046
ENSG00000138640	FAM13A	0.00142373	1.03986
ENSG00000213430	NA	0.00868308	1.03909
ENSG00000184009	ACTG1	0.00487673	1.0384
ENSG00000255562	UNC93B6	0.00868166	1.03253
ENSG00000124097	NA	9.00235e-05	1.02881
ENSG00000100216	TOMM22	0.00747106	1.02862
ENSG00000085276	MECOM	0.00020238	1.02526
ENSG00000128789	PSMG2	0.00223217	1.02125
ENSG00000085662	AKR1B1	2.8196e-05	1.02065
ENSG00000018408	WWTR1	3.36507e-05	1.0206
ENSG00000085982	USP40	4.0252e-05	1.01704
ENSG00000087365	SF3B2	2.05396e-07	1.01688
ENSG00000137492	THAP12	0.00452138	1.01656
ENSG00000172757	CFL1	9.02034e-05	1.01436
ENSG00000215784	FAM72D	0.000958715	1.01109
ENSG00000133961	NUMB	0.000339504	1.00904
ENSG00000038219	BOD1L1	0.000161287	1.00553
ENSG00000197858	GPAA1	1.70219e-07	-1.00656
ENSG00000142528	ZNF473	8.27463e-06	-1.00965
ENSG00000101940	WDR13	1.42273e-05	-1.01306
ENSG00000155858	LSM11	9.47595e-05	-1.01353
ENSG00000182378	PLCXD1	0.00125646	-1.01356
ENSG00000141376	BCAS3	0.000272565	-1.0136
ENSG00000164050	PLXNB1	0.00605388	-1.01643
ENSG00000233927	RPS28	0.00382096	-1.0221
ENSG00000196235	SUPT5H	7.60496e-05	-1.02314
ENSG00000130193	THEM6	0.00494547	-1.02423
ENSG00000069011	PITX1	0.00198982	-1.02435
ENSG00000105755	ETHE1	2.09157e-05	-1.02673
ENSG00000160410	SHKBP1	2.78757e-07	-1.03458
ENSG00000205155	PSENEN	0.000124734	-1.03804
ENSG00000185090	MANEAL	0.00937697	-1.04049
ENSG00000152082	MZT2B	0.000145962	-1.05259
ENSG00000046651	OFD1	3.99273e-05	-1.05264
ENSG00000160753	RUSC1	8.13874e-05	-1.05343
ENSG00000088836	SLC4A11	0.00213542	-1.05618
ENSG00000167114	SLC27A4	0.00662321	-1.06134
ENSG00000180900	SCRIB	0.000840101	-1.06919
ENSG00000186812	ZNF397	0.00704846	-1.06968
ENSG00000039650	PNKP	1.13588e-05	-1.07127
ENSG00000159335	PTMS	0.000222502	-1.0713
ENSG00000225697	SLC26A6	0.00120453	-1.0719
ENSG00000064545	TMEM161A	0.00538177	-1.07716
ENSG00000142039	CCDC97	1.02094e-05	-1.08171
ENSG00000119431	HDHD3	6.57803e-06	-1.08686
ENSG00000266472	MRPS21	9.93186e-09	-1.08695
ENSG00000099797	TECR	1.49283e-06	-1.08729
ENSG00000042753	AP2S1	0.00183176	-1.08903
ENSG00000130313	PGLS	0.000120532	-1.09047
ENSG00000132024	CC2D1A	1.14349e-05	-1.09161
ENSG00000196576	PLXNB2	0.000360547	-1.09299
ENSG00000008382	MPND	0.000916778	-1.09304
ENSG00000141959	PFKL	0.000176902	-1.09518
ENSG00000117984	CTSD	0.00871884	-1.10142
ENSG00000184897	H1-10	0.00330773	-1.1096
ENSG00000175137	SH3BP5L	0.000219082	-1.11111
ENSG00000204054	NA	8.40243e-05	-1.11118
ENSG00000171161	ZNF672	0.00409106	-1.11123
ENSG00000147324	MFHAS1	0.00710507	-1.11154
ENSG00000141524	TMC6	4.63867e-10	-1.11211
ENSG00000248527	MTATP6P1	0.00521555	-1.11349
ENSG00000158109	TPRG1L	4.31795e-09	-1.11568
ENSG00000130005	GAMT	0.000715753	-1.11731
ENSG00000115129	TP53I3	0.00588481	-1.11872
ENSG00000147394	ZNF185	0.00868308	-1.12657
ENSG00000187193	MT1X	0.00246327	-1.14079
ENSG00000128524	ATP6V1F	1.12944e-07	-1.14284
ENSG00000166398	GARRE1	0.00264807	-1.14825
ENSG00000109062	SLC9A3R1	0.000163518	-1.14948
ENSG00000143162	CREG1	0.000134508	-1.1568
ENSG00000267023	NA	3.15651e-06	-1.15748
ENSG00000158769	F11R	7.35794e-06	-1.15785
ENSG00000185088	RPS27L	1.99914e-05	-1.16072
ENSG00000283390	NA	0.000219082	-1.1609
ENSG00000148341	SH3GLB2	5.93346e-05	-1.16148
ENSG00000172831	CES2	0.000185202	-1.16236
ENSG00000183011	NAA38	2.40213e-05	-1.16493
ENSG00000168803	ADAL	0.000120364	-1.16494
ENSG00000162929	SANBR	0.00492039	-1.1659
ENSG00000102226	USP11	4.03914e-06	-1.166
ENSG00000105612	DNASE2	6.32934e-08	-1.16727
ENSG00000129353	SLC44A2	3.37938e-05	-1.17595
ENSG00000177042	TMEM80	0.00018036	-1.17924
ENSG00000189171	S100A13	0.000367799	-1.17998
ENSG00000105258	POLR2I	1.03937e-06	-1.18333
ENSG00000135924	DNAJB2	8.22398e-11	-1.18555
ENSG00000186283	TOR3A	0.00930989	-1.18696
ENSG00000187630	DHRS4L2	0.00136039	-1.18789
ENSG00000160392	C19orf47	0.000490424	-1.19029
ENSG00000119772	DNMT3A	0.000622218	-1.19461
ENSG00000105520	PLPPR2	0.000369468	-1.195
ENSG00000160298	C21orf58	4.10972e-05	-1.19547
ENSG00000106012	IQCE	4.32677e-06	-1.19849
ENSG00000101439	CST3	9.14595e-05	-1.20103
ENSG00000181191	PJA1	1.89019e-06	-1.20159
ENSG00000157326	DHRS4	0.0013094	-1.20633
ENSG00000088367	EPB41L1	0.000847097	-1.20908
ENSG00000089486	CDIP1	2.04375e-06	-1.21809
ENSG00000105221	AKT2	1.8862e-05	-1.21971
ENSG00000142784	WDTC1	0.00190224	-1.22008
ENSG00000042493	CAPG	0.00507155	-1.22117
ENSG00000136856	SLC2A8	0.00265511	-1.22144
ENSG00000198816	ZNF358	1.66931e-05	-1.22215
ENSG00000165169	DYNLT3	0.00192822	-1.22324
ENSG00000104957	YJU2B	1.68151e-05	-1.22487
ENSG00000181481	RNF135	2.38014e-06	-1.23015
ENSG00000105223	PLD3	7.53391e-05	-1.23084
ENSG00000167600	CYP2S1	0.00321059	-1.2323
ENSG00000114423	CBLB	0.000954643	-1.23368
ENSG00000197956	S100A6	0.00985974	-1.23675
ENSG00000136810	TXN	0.000831246	-1.24528
ENSG00000266402	SNHG25	0.00156632	-1.24625
ENSG00000175416	CLTB	0.000680119	-1.24723
ENSG00000100258	LMF2	0.00135332	-1.25442
ENSG00000171219	CDC42BPG	0.00543974	-1.25561
ENSG00000105404	RABAC1	2.02928e-06	-1.2568
ENSG00000175305	CCNE2	0.000442414	-1.26214
ENSG00000035115	SH3YL1	1.58342e-05	-1.26638
ENSG00000135679	MDM2	0.000333397	-1.26668
ENSG00000105518	TMEM205	0.000906707	-1.27283
ENSG00000285467	DHRS4L1	0.00476059	-1.27343
ENSG00000158747	NBL1	6.31434e-05	-1.27481
ENSG00000215256	DHRS4-AS1	3.4628e-09	-1.28234
ENSG00000163191	S100A11	0.00100374	-1.28558
ENSG00000174307	PHLDA3	0.000192111	-1.29999
ENSG00000072135	PTPN18	1.45218e-08	-1.30209
ENSG00000215305	VPS16	1.25784e-07	-1.3129
ENSG00000179085	DPM3	3.84372e-07	-1.31421
ENSG00000171159	BBLN	1.16933e-09	-1.33835
ENSG00000120162	MOB3B	0.000621552	-1.34766
ENSG00000154265	ABCA5	0.00030051	-1.35091
ENSG00000049246	PER3	0.000540981	-1.36057
ENSG00000102890	ELMO3	1.96157e-05	-1.36157
ENSG00000100784	RPS6KA5	0.00142338	-1.3787
ENSG00000198744	MTCO3P12	0.000881737	-1.38111
ENSG00000183856	IQGAP3	2.8485e-11	-1.38574
ENSG00000126803	HSPA2	2.05396e-07	-1.39545
ENSG00000132470	ITGB4	0.000205001	-1.40451
ENSG00000141956	PRDM15	4.29724e-07	-1.40805
ENSG00000140545	MFGE8	0.000724237	-1.40846
ENSG00000127220	ABHD8	2.26235e-06	-1.4108
ENSG00000168243	GNG4	0.000389379	-1.41518
ENSG00000013275	PSMC4	0.00014133	-1.41541
ENSG00000143367	TUFT1	0.000125975	-1.42584
ENSG00000100504	PYGL	1.56307e-09	-1.42898
ENSG00000175130	MARCKSL1	8.00868e-12	-1.43009
ENSG00000054793	ATP9A	0.000145912	-1.43303
ENSG00000087301	TXNDC16	0.00777161	-1.43643
ENSG00000105048	TNNT1	0.000120364	-1.44572
ENSG00000255198	NA	0.00341919	-1.44738
ENSG00000006015	REX1BD	7.67346e-05	-1.45396
ENSG00000257704	INAFM1	1.58188e-05	-1.45704
ENSG00000166311	SMPD1	0.00411355	-1.45833
ENSG00000130522	JUND	1.3111e-05	-1.45953
ENSG00000100299	ARSA	0.000981106	-1.46396
ENSG00000170291	ELP5	0.00815654	-1.47201
ENSG00000210107	NA	0.00561937	-1.48328
ENSG00000172992	DCAKD	3.66906e-09	-1.49543
ENSG00000186010	NDUFA13	4.94448e-06	-1.49958
ENSG00000233493	TMEM238	0.000123534	-1.50552
ENSG00000234327	ZNF232-AS1	2.8971e-05	-1.51415
ENSG00000170667	RASA4B	0.00243015	-1.52043
ENSG00000169403	PTAFR	0.00108631	-1.52252
ENSG00000079462	PAFAH1B3	2.07524e-07	-1.5245
ENSG00000226287	TMEM191A	0.00039718	-1.53429
ENSG00000210140	NA	0.0045201	-1.54278
ENSG00000178980	SELENOW	0.00168543	-1.54306
ENSG00000131187	F12	0.00566242	-1.54504
ENSG00000170634	ACYP2	0.00411695	-1.54914
ENSG00000184058	TBX1	0.00959951	-1.56937
ENSG00000175793	SFN	0.00121663	-1.57706
ENSG00000132182	NUP210	0.00236657	-1.59837
ENSG00000188290	HES4	0.000223251	-1.61135
ENSG00000210156	NA	0.00588481	-1.61436
ENSG00000011332	DPF1	4.6404e-05	-1.63169
ENSG00000064687	ABCA7	2.86952e-06	-1.63356
ENSG00000270672	NA	0.00131568	-1.68224
ENSG00000090238	YPEL3	0.00272362	-1.70625
ENSG00000182165	TP53TG1	9.06432e-06	-1.71452
ENSG00000232196	NA	0.00130742	-1.72532
ENSG00000154639	CXADR	7.44798e-05	-1.7262
ENSG00000131242	RAB11FIP4	0.00183731	-1.72987
ENSG00000106003	LFNG	0.00472848	-1.73304
ENSG00000005469	CROT	0.00298198	-1.7483
ENSG00000197530	MIB2	0.000388588	-1.74946
ENSG00000167637	ZNF283	0.000293525	-1.7524
ENSG00000183943	PRKX	0.000156484	-1.75522
ENSG00000105173	CCNE1	0.000303349	-1.7639
ENSG00000130517	PGPEP1	3.20951e-05	-1.77405
ENSG00000086544	ITPKC	4.5764e-05	-1.77597
ENSG00000162772	ATF3	0.00023983	-1.78615
ENSG00000163344	PMVK	1.0502e-07	-1.78872
ENSG00000197457	STMN3	0.00498338	-1.83027
ENSG00000106211	HSPB1	9.95714e-06	-1.83968
ENSG00000102554	KLF5	2.15327e-14	-1.84854
ENSG00000184792	OSBP2	0.00767378	-1.86868
ENSG00000134755	DSC2	8.27405e-07	-1.87102
ENSG00000171223	JUNB	0.00200866	-1.90026
ENSG00000107954	NEURL1	0.00981481	-1.91404
ENSG00000210196	NA	0.00296222	-1.92521
ENSG00000106415	GLCCI1	3.41041e-06	-1.92923
ENSG00000125657	TNFSF9	0.00210478	-1.93054
ENSG00000114796	KLHL24	0.000343408	-1.94103
ENSG00000077942	FBLN1	6.0414e-05	-1.94765
ENSG00000141441	GAREM1	1.42273e-05	-1.9506
ENSG00000247516	MIR4458HG	0.00731769	-1.97259
ENSG00000154153	RETREG1	6.89044e-07	-1.97611
ENSG00000174564	IL20RB	0.00691837	-1.99038
ENSG00000173391	OLR1	0.00823067	-2.00839
ENSG00000210176	NA	0.000751158	-2.01197
ENSG00000249072	NA	0.000146082	-2.01579
ENSG00000154529	CNTNAP3B	1.58347e-05	-2.04227
ENSG00000091490	SEL1L3	4.25335e-07	-2.04874
ENSG00000162981	LRATD1	0.00192822	-2.08049
ENSG00000059728	MXD1	0.0007172	-2.08438
ENSG00000210112	NA	0.000588614	-2.08971
ENSG00000135048	CEMIP2	0.00813527	-2.09648
ENSG00000088726	TMEM40	0.00796271	-2.0987
ENSG00000210184	NA	0.00883945	-2.10788
ENSG00000185070	FLRT2	2.12904e-05	-2.12098
ENSG00000012171	SEMA3B	0.000154998	-2.13805
ENSG00000165795	NDRG2	2.25975e-05	-2.15128
ENSG00000213903	LTB4R	2.6809e-12	-2.16698
ENSG00000148344	PTGES	0.00435902	-2.18261
ENSG00000130066	SAT1	7.1137e-08	-2.18597
ENSG00000132561	MATN2	8.58562e-06	-2.20556
ENSG00000106733	NMRK1	0.000323434	-2.20811
ENSG00000143554	SLC27A3	7.9487e-05	-2.20909
ENSG00000069812	HES2	0.00025144	-2.20979
ENSG00000185499	MUC1	0.00924322	-2.21119
ENSG00000074181	NOTCH3	0.000995955	-2.24885
ENSG00000090013	BLVRB	9.95978e-14	-2.25104
ENSG00000229018	NA	0.00236244	-2.25564
ENSG00000177494	ZBED2	0.00811247	-2.25799
ENSG00000105538	RASIP1	0.0018731	-2.28148
ENSG00000210174	NA	0.00571642	-2.29256
ENSG00000256618	NA	5.83778e-07	-2.33848
ENSG00000154274	C4orf19	0.00871884	-2.34152
ENSG00000090932	DLL3	0.000107978	-2.36154
ENSG00000231527	FAM27C	5.6034e-08	-2.36784
ENSG00000143217	NECTIN4	0.00091641	-2.36872
ENSG00000166165	CKB	0.00234244	-2.37156
ENSG00000210117	NA	0.000430223	-2.3788
ENSG00000210135	NA	7.93421e-05	-2.381
ENSG00000124766	SOX4	0.00157689	-2.38267
ENSG00000175567	UCP2	8.8516e-05	-2.4012
ENSG00000158716	DUSP23	0.000207902	-2.40937
ENSG00000164379	FOXQ1	0.0025225	-2.40977
ENSG00000099256	PRTFDC1	4.18832e-08	-2.47122
ENSG00000143772	ITPKB	0.000214204	-2.50295
ENSG00000165685	TMEM52B	0.00418356	-2.53305
ENSG00000210127	NA	0.00092174	-2.53737
ENSG00000265479	DTX2P1-UPK3BP1-PMS2P11	0.00543974	-2.53932
ENSG00000188283	ZNF383	0.000104908	-2.54333
ENSG00000210195	NA	1.1793e-05	-2.55339
ENSG00000214049	UCA1	0.00454133	-2.56635
ENSG00000215845	TSTD1	3.60535e-07	-2.56987
ENSG00000210191	NA	8.93595e-05	-2.61415
ENSG00000223573	TINCR	1.66856e-06	-2.62437
ENSG00000115919	KYNU	9.47415e-05	-2.62522
ENSG00000140284	SLC27A2	1.63382e-06	-2.6255
ENSG00000130635	COL5A1	0.00507291	-2.62563
ENSG00000025708	TYMP	3.95448e-05	-2.63671
ENSG00000237330	RNF223	0.00121391	-2.66121
ENSG00000178718	RPP25	1.29667e-51	-2.67093
ENSG00000124762	CDKN1A	1.56973e-17	-2.6785
ENSG00000224078	NA	0.000159859	-2.68418
ENSG00000228594	FNDC10	9.20686e-06	-2.7063
ENSG00000120784	ZFP30	0.00109995	-2.71066
ENSG00000147231	RADX	0.0018731	-2.72162
ENSG00000076864	RAP1GAP	0.00644329	-2.73466
ENSG00000073282	TP63	0.00371851	-2.74784
ENSG00000140254	DUOXA1	3.98838e-06	-2.74965
ENSG00000137857	DUOX1	1.58005e-16	-2.75575
ENSG00000174384	NA	0.00105296	-2.77147
ENSG00000226887	ERVMER34-1	3.11189e-05	-2.78896
ENSG00000268621	IGFL2-AS1	0.00589228	-2.81322
ENSG00000272398	CD24	5.92007e-06	-2.8238
ENSG00000185479	KRT6B	0.00404199	-2.8292
ENSG00000196139	AKR1C3	0.000122843	-2.84528
ENSG00000196074	SYCP2	0.00196952	-2.86915
ENSG00000210194	NA	0.000151856	-2.88294
ENSG00000130513	GDF15	0.000723734	-2.88656
ENSG00000147889	CDKN2A	0.000152911	-2.9363
ENSG00000164938	TP53INP1	2.50318e-12	-2.96865
ENSG00000124429	POF1B	0.000918747	-2.99968
ENSG00000277125	NA	0.00423481	-3.08154
ENSG00000130940	CASZ1	8.00625e-12	-3.11177
ENSG00000162552	WNT4	0.000218776	-3.21178
ENSG00000166394	CYB5R2	0.000718296	-3.24736
ENSG00000183049	CAMK1D	0.00409106	-3.25677
ENSG00000164683	HEY1	0.00695731	-3.25972
ENSG00000178919	FOXE1	0.000122147	-3.26795
ENSG00000254132	MTND6P3	6.72942e-05	-3.31178
ENSG00000136932	TRMO	0.00139166	-3.31344
ENSG00000149243	KLHL35	2.22069e-13	-3.33418
ENSG00000225975	ZNF567-DT	0.000376086	-3.33468
ENSG00000286966	NA	0.00142338	-3.35464
ENSG00000049323	LTBP1	0.00538567	-3.39687
ENSG00000242808	SOX2-OT	0.000859787	-3.42464
ENSG00000071575	TRIB2	0.00458253	-3.43866
ENSG00000186847	KRT14	0.0044442	-3.45201
ENSG00000148053	NTRK2	0.00357343	-3.48178
ENSG00000201098	RNY1	1.71313e-22	-3.51338
ENSG00000226145	KRT16P6	0.00358591	-3.53474
ENSG00000153233	PTPRR	0.0006621	-3.56663
ENSG00000205176	NA	0.00313525	-3.57326
ENSG00000145506	NKD2	0.00121491	-3.63333
ENSG00000189221	MAOA	0.00162281	-3.64079
ENSG00000132688	NES	0.000123534	-3.70447
ENSG00000129451	KLK10	0.00324406	-3.8462
ENSG00000140279	DUOX2	0.000213124	-3.97635
ENSG00000128408	RIBC2	5.17009e-10	-4.02295
ENSG00000187243	MAGED4B	1.04452e-09	-4.21248
ENSG00000154545	MAGED4	1.04452e-09	-4.21248
ENSG00000100473	COCH	0.00265511	-4.26151
ENSG00000161405	IKZF3	2.45519e-24	-4.26267
ENSG00000133710	SPINK5	0.000138458	-4.292
ENSG00000163220	S100A9	4.2086e-06	-4.29723
ENSG00000147408	CSGALNACT1	0.00355439	-4.29761
ENSG00000137648	TMPRSS4	1.72206e-12	-4.32574
ENSG00000163993	S100P	0.000120364	-4.41354
ENSG00000137142	IGFBPL1	0.00723546	-4.53753
ENSG00000256812	CAPNS2	3.43858e-08	-4.53879
ENSG00000181449	SOX2	0.0025976	-4.63502
ENSG00000197614	MFAP5	0.00731015	-4.63652
ENSG00000261780	LINC02582	0.00116525	-4.69225
ENSG00000115738	ID2	1.33369e-28	-4.73597
ENSG00000227640	SOX21-AS1	0.000290131	-4.77361
ENSG00000104327	CALB1	4.63786e-14	-4.95146
ENSG00000134202	GSTM3	1.72387e-16	-5.44962
ENSG00000286146	NA	3.62602e-06	-5.51508
ENSG00000286252	NA	3.50224e-06	-5.52228
ENSG00000089820	ARHGAP4	7.99752e-09	-5.60901
ENSG00000205426	KRT81	4.5764e-05	-5.69896
ENSG00000105880	DLX5	0.000587564	-5.70466
ENSG00000286032	NA	1.63411e-06	-5.73422
ENSG00000109846	CRYAB	0.00688024	-5.78202
ENSG00000163083	INHBB	1.41595e-13	-5.95478
ENSG00000159871	LYPD5	1.19538e-07	-6.03944
ENSG00000279481	NA	6.47524e-10	-6.11883
ENSG00000255571	MIR9-3HG	2.35165e-11	-6.12642
ENSG00000077935	SMC1B	6.85206e-29	-6.29298
ENSG00000130294	KIF1A	0.00876614	-6.58144
ENSG00000125285	SOX21	1.05785e-07	-7.1221
ENSG00000165643	SOHLH1	0.00928191	-7.28121
ENSG00000151468	CCDC3	7.18509e-10	-7.341
ENSG00000100285	NEFH	0.000431083	-7.56294
ENSG00000167178	ISLR2	3.30192e-07	-7.88184
ENSG00000147257	GPC3	0.000236901	-8.10466
ENSG00000178222	RNF212	2.65599e-06	-8.35902
ENSG00000105278	ZFR2	1.98645e-08	-8.41859
ENSG00000252594	RNU6-656P	1.33535e-05	-10.6338
ENSG00000050030	NEXMIF	2.92603e-16	-24.1055
ENSG00000225980	NA	2.51118e-14	-25.1963
